# Supplementary material for: Sustained In Vitro and In Vivo Delivery of Metformin from Plant Pollen-Derived Composite Microcapsules
Source: Pharmaceutics. 2021 Jul 9;13(7):1048. doi: 10.3390/pharmaceutics13071048 (PMC8309045; doi:10.3390/pharmaceutics13071048)
Supplement: Supplementary file 1 [file pharmaceutics-13-01048-s001.zip]

Archive with 3 entries (3 files):
- pharmaceutics-1250653-supplementary.pdf
- Video 1 ESI.m4v
- Video 2 ESI.m4v
